# Supplementary material for: Expression of Concern: Neurotoxicity Induced by Bupivacaine via T-Type Calcium Channels in SH-SY5Y Cells
Source: PLoS One. 2019 Sep 12;14(9):e0222623. doi: 10.1371/journal.pone.0222623 (PMC6742379; doi:10.1371/journal.pone.0222623)
Supplement: S2 File — (ZIP) [file pone.0222623.s002.zip]

Archive with 6 entries (5 files):
- S2 File/
- S2 File/cell apoptosis rate(repeat experiment).rar
- S2 File/Gate Tube1 gating raw data.fcs
- S2 File/Gate Tube1_Plot1.bmp
- S2 File/Raw data (repeat experiment).rar
- S2 File/repeat apopotosis rate experiment data.pzf.xlsx
