# Supplementary material for: Expression of Concern: Neurotoxicity Induced by Bupivacaine via T-Type Calcium Channels in SH-SY5Y Cells
Source: PLoS One. 2019 Sep 12;14(9):e0222623. doi: 10.1371/journal.pone.0222623 (PMC6742379; doi:10.1371/journal.pone.0222623)
Supplement: S2 File — (ZIP) [file pone.0222623.s002.zip › S2 File/repeat apopotosis rate experiment data.pzf.xlsx]

## Sheet: The data of the apoptosis rate
	The apopotosis rate dectecd by flow cytometry(%)
		Group
	Sample	S	S+NNC100	S+B	S+B+NNC10	S+B+NNC50	S+B+NNC100
	1	14.4	14.41	43.58	36.87	26.36	24.86
	2	13	13.2	40.1	35.7	27.28	22.76
	3	14.87	13.32	42.55	34.34	24.2	24.73
	AVG	14.09	13.6433	42.0767	35.6367	25.9467	24.1167
	SD	0.97278	0.666658	1.78763	1.26619	1.58105	1.1767
